# Supplementary material for: UPDhmm: detecting uniparental disomy from NGS trio data
Source: Bioinformatics. 2026 Mar 13;42(3):btag062. doi: 10.1093/bioinformatics/btag062 (PMC13032891; doi:10.1093/bioinformatics/btag062)
Supplement: btag062_Supplementary_Data [file btag062_supplementary_data.zip]

Archive with 2 entries (2 files):
- SupplementaryTables.xlsx
- Supplementary_material.pdf
