# Supplementary material for: UPDhmm: detecting uniparental disomy from NGS trio data
Source: Bioinformatics. 2026 Mar 13;42(3):btag062. doi: 10.1093/bioinformatics/btag062 (PMC13032891; doi:10.1093/bioinformatics/btag062)
Supplement: btag062_Supplementary_Data [file btag062_supplementary_data.zip › SupplementaryTables.xlsx]

## Sheet: Suplementary table 1
Supplementary table 1: Selected samples used for simulations Family ID: Family identifeier from 1kGenomesProjects. - 1k Genomes superpopulation codes: AFR – African ACB: African Caribbeans in Barbados ESN: Esan in Nigeria AMR – Admixed American MXL: Mexican Ancestry from Los Angeles, USA PUR: Puerto Ricans from Puerto Rico PEL: Peruvians from Lima, Peru EAS – East Asian CHS: Han Chinese South EUR…
Family ID	Individual ID	Paternal ID	Maternal ID	Gender	Subpopulation	Population	Source
m004	NA19675	NA19679	NA19678	2	MXL	AMR	1KGenomes
m011	NA19685	NA19661	NA19660	1	MXL	AMR	1KGenomes
SH001	HG00405	HG00403	HG00404	2	CHS	EAS	1KGenomes
PR01	HG00552	HG01075	HG00551	1	PUR	AMR	1KGenomes
IBS027	HG01674	HG01675	HG01673	1	IBS	EUR	1KGenomes
BB01	HG01881	HG01879	HG01880	2	ACB	AFR	1KGenomes
BD01	HG03008	HG03006	HG03007	1	BEB	SAS	1KGenomes
SH009	HG00429	HG00427	HG00428	1	CHS	EAS	1KGenomes
PEL27	HG01981	HG01979	HG01980	2	PEL	AMR	1KGenomes
1354	NA12386	NA12399	NA12400	2	CEU	EUR	1KGenomes
NG73	HG03296	HG03295	HG03294	1	ESN	AFR	1KGenomes
BD11	HG03605	HG03606	HG03607	2	BEB	SAS	1KGenomes

## Sheet: Supplementary table 2
Supplementary table 2: Detected events in the SSC cohort. Summary of UPD events >50 kb and >100 Mendelian errors. Events collapsed by individual (IID), UPD type, and chromosome. IID: Individual identifier. n_events: Number of collapsed events sharing UPD type, chromosome, and individual. min_start / max_end: Genomic range of the collapsed region. total_mendelian_error: Sum of Mendelian errors acr…
IID	chromosome	UPD type	n_events	total_mendelian_error	collapsed_event_ranges	min_start	max_end	Discard	Reason
SS0013009	chr17	het_mat	1	3	chr17:45990746-46714277	45990746	46714277	Yes	recurrent
SSC00010	chr2	het_fat	1	3	chr2:89791539-96090799	89791539	96090799	Yes	recurrent
SSC00172	chr2	het_mat	1	3	chr2:88868323-89844518	88868323	89844518	Yes	recurrent
SSC00233	chr11	het_mat	1	3	chr11:56441793-57245774	56441793	57245774	Yes	recurrent
SSC00272	chr17	het_fat	1	3	chr17:46173107-46780563	46173107	46780563	Yes	recurrent
SSC00335	chr17	het_mat	1	3	chr17:46165170-46750119	46165170	46750119	Yes	recurrent
SSC00506	chr10	het_mat	1	3	chr10:46320892-46991962	46320892	46991962	Yes	recurrent
SSC00631	chr7	het_fat	1	3	chr7:64640252-67314846	64640252	67314846	Yes	recurrent
SSC00669	chr4	het_mat	1	3	chr4:121230742-147757442	121230742	147757442	Yes	recurrent
SSC00759	chr10	het_mat	1	3	chr10:94317819-95303730	94317819	95303730	No
SSC00759	chr2	het_fat	1	3	chr2:88868660-89797284	88868660	89797284	Yes	recurrent
SSC00820	chr4	het_fat	1	3	chr4:88525029-89163186	88525029	89163186	No
SSC00826	chr17	het_mat	1	3	chr17:41752518-44387236	41752518	44387236	No
SSC00899	chr17	het_mat	1	3	chr17:46170182-46718103	46170182	46718103	Yes	recurrent
SSC02055	chr13	het_mat	1	3	chr13:80368590-81048205	80368590	81048205	No
SSC02224	chr2	het_fat	1	3	chr2:88932520-96094337	88932520	96094337	Yes	recurrent
SSC02231	chr1	iso_fat	1	3	chr1:182997701-183579508	182997701	183579508	No
SSC02313	chr1	het_fat	1	3	chr1:155075243-156170052	155075243	156170052	No
SSC02361	chr4	het_fat	1	3	chr4:180199542-186681125	180199542	186681125	No
SSC02374	chr3	iso_mat	1	3	chr3:75273875-75866860	75273875	75866860	Yes	recurrent
SSC02524	chr12	iso_mat	1	3	chr12:39992976-40505060	39992976	40505060	Yes	recurrent
SSC02684	chr17	het_fat	1	3	chr17:45772206-46788635	45772206	46788635	Yes	recurrent
SSC02729	chr19	het_mat	1	3	chr19:21163936-21892146	21163936	21892146	Yes	recurrent
SSC02838	chr14	het_mat	1	3	chr14:106049571-106583565	106049571	106583565	Yes	recurrent
SSC02907	chr15	het_mat	1	3	chr15:76113988-76640827	76113988	76640827	Yes	recurrent
SSC02989	chr7	het_mat	1	3	chr7:54681509-66969308	54681509	66969308	Yes	recurrent
SSC03012	chr2	het_mat	1	3	chr2:88860182-90077265	88860182	90077265	Yes	recurrent
SSC03060	chr19	het_mat	1	3	chr19:21050600-21691973	21050600	21691973	Yes	recurrent
SSC03094	chr17	het_fat	1	3	chr17:46124781-46714277	46124781	46714277	Yes	recurrent
SSC03232	chr17	iso_mat	1	3	chr17:45932510-46788635	45932510	46788635	Yes	recurrent
SSC03341	chr12	het_fat	1	3	chr12:40803552-95625817	40803552	95625817	Yes	recurrent
SSC03377	chr10	iso_fat	1	3	chr10:81128458-81730996	81128458	81730996	No
SSC03518	chr17	het_mat	1	3	chr17:35496235-36141501	35496235	36141501	No
SSC03542	chr16	het_mat	1	3	chr16:69525304-70536258	69525304	70536258	No
SSC03596	chr17	het_fat	1	3	chr17:46214953-46759851	46214953	46759851	Yes	recurrent
SSC03635	chr2	het_fat	1	3	chr2:88873390-89829653	88873390	89829653	Yes	recurrent
SSC03779	chr6	het_mat	1	3	chr6:153380648-154141860	153380648	154141860	No
SSC03828	chr12	iso_fat	1	3	chr12:10790982-11385916	10790982	11385916	No
SSC03840	chr5	het_mat	1	3	chr5:97191503-97710594	97191503	97710594	No
SSC03942	chr17	het_fat	1	3	chr17:46160424-46714277	46160424	46714277	Yes	recurrent
SSC04028	chr4	het_mat	1	3	chr4:143590496-144162993	143590496	144162993	Yes	recurrent
SSC04028	chr8	het_mat	1	3	chr8:62550771-63131825	62550771	63131825	No
SSC04101	chr3	iso_mat	1	3	chr3:110588830-111210398	110588830	111210398	Yes	CNVs
SSC04131	chr10	het_fat	1	3	chr10:26611390-28212646	26611390	28212646	Yes	recurrent
SSC04149	chr4	het_mat	1	3	chr4:119135660-119771431	119135660	119771431	No
SSC04387	chr3	iso_fat	1	3	chr3:75195668-75869718	75195668	75869718	Yes	recurrent
SSC04423	chr4	het_fat	1	3	chr4:104132856-105550291	104132856	105550291	No
SSC04517	chr17	het_fat	1	3	chr17:46171730-46872859	46171730	46872859	Yes	recurrent
SSC04524	chr4	het_mat	1	3	chr4:143487324-144100950	143487324	144100950	Yes	recurrent
SSC04526	chr2	het_mat	1	3	chr2:88867122-89850599	88867122	89850599	Yes	recurrent
SSC04551	chr10	het_fat	1	3	chr10:47371741-48287269	47371741	48287269	Yes	recurrent
SSC04792	chr2	het_mat	1	3	chr2:88884141-96122088	88884141	96122088	Yes	recurrent
SSC04824	chr6	het_fat	1	3	chr6:120216658-120751838	120216658	120751838	No
SSC04893	chr2	het_fat	1	3	chr2:200722618-201560387	200722618	201560387	No
SSC04895	chr17	het_mat	1	3	chr17:46212681-46714277	46212681	46714277	Yes	recurrent
SSC05020	chr4	het_fat	1	3	chr4:115279587-115951901	115279587	115951901	No
SSC05026	chr11	iso_fat	1	3	chr11:23245047-24142210	23245047	24142210	No
SSC05134	chr19	het_mat	1	3	chr19:21900986-22464424	21900986	22464424	Yes	recurrent
SSC05150	chr2	het_mat	1	3	chr2:88922397-89846506	88922397	89846506	Yes	recurrent
SSC05162	chr18	iso_fat	1	3	chr18:5561013-6920512	5561013	6920512	Yes	CNVs
SSC05172	chr10	het_mat	1	3	chr10:47248334-48184959	47248334	48184959	Yes	recurrent
SSC05193	chr10	het_mat	1	3	chr10:47248334-48184959	47248334	48184959	Yes	recurrent
SSC05350	chr17	het_fat	1	3	chr17:45943695-46785247	45943695	46785247	Yes	recurrent
SSC05351	chr17	het_mat	1	3	chr17:46019869-46775246	46019869	46775246	Yes	recurrent
SSC05396	chr2	het_fat	1	3	chr2:88854175-89851902	88854175	89851902	Yes	recurrent
SSC05429	chr17	het_fat	1	3	chr17:46165946-46751565	46165946	46751565	Yes	recurrent
SSC05489	chr18	iso_fat	1	3	chr18:60583848-61232781	60583848	61232781	No
SSC05972	chr12	het_mat	1	3	chr12:41964760-42482795	41964760	42482795	Yes	recurrent
SSC06037	chr17	het_mat	1	3	chr17:45945162-46788635	45945162	46788635	Yes	recurrent
SSC06066	chr3	het_mat	1	3	chr3:161910509-162938696	161910509	162938696	No
SSC06264	chr16	iso_mat	1	3	chr16:15603766-16194830	15603766	16194830	Yes	recurrent
SSC06418	chr17	het_fat	1	3	chr17:45383008-46788635	45383008	46788635	Yes	recurrent
SSC06491	chr11	iso_fat	1	3	chr11:82010615-82547344	82010615	82547344	No
SSC06493	chr17	het_mat	1	3	chr17:46144969-46709947	46144969	46709947	Yes	recurrent
SSC06495	chr2	het_fat	1	3	chr2:88873390-89812379	88873390	89812379	Yes	recurrent
SSC06562	chr3	het_mat	1	3	chr3:139979698-174539452	139979698	174539452	No
SSC06562	chr5	het_mat	1	3	chr5:167477260-178985272	167477260	178985272	No
SSC06581	chr17	het_fat	1	3	chr17:46003698-46788132	46003698	46788132	Yes	recurrent
SSC06659	chr2	het_mat	1	3	chr2:88931864-90077102	88931864	90077102	Yes	recurrent
SSC06660	chr11	het_fat	1	3	chr11:48249735-57363857	48249735	57363857	Yes	recurrent
SSC06736	chr14	het_fat	1	3	chr14:39155119-39686656	39155119	39686656	No
SSC06800	chr7	het_mat	1	3	chr7:65796062-67019164	65796062	67019164	Yes	recurrent
SSC06880	chr10	iso_fat	1	3	chr10:47381119-48202517	47381119	48202517	Yes	recurrent
SSC06957	chr10	het_fat	1	3	chr10:47379983-48393353	47379983	48393353	Yes	recurrent
SSC06961	chr12	het_mat	1	3	chr12:10791136-11296694	10791136	11296694	No
SSC07030	chr7	het_fat	1	3	chr7:99251129-100976401	99251129	100976401	Yes	recurrent
SSC07089	chr11	het_mat	1	3	chr11:48258244-56860610	48258244	56860610	Yes	recurrent
SSC07139	chr12	het_mat	1	3	chr12:83464158-84927602	83464158	84927602	Yes	recurrent
SSC07183	chr3	het_mat	1	3	chr3:31235914-35145540	31235914	35145540	No
SSC07249	chr2	het_mat	1	3	chr2:88925100-89845196	88925100	89845196	Yes	recurrent
SSC07284	chr10	het_mat	1	3	chr10:46515677-47085313	46515677	47085313	Yes	recurrent
SSC07302	chr17	het_mat	1	3	chr17:45935980-46753048	45935980	46753048	Yes	recurrent
SSC07320	chr11	het_mat	1	3	chr11:123601839-124404891	123601839	124404891	No
SSC07333	chr7	het_fat	1	3	chr7:56019837-64640252	56019837	64640252	Yes	recurrent
SSC07364	chr1	het_fat	1	3	chr1:187933850-188790814	187933850	188790814	No
SSC07369	chr1	het_fat	1	3	chr1:187933850-188790814	187933850	188790814	No
SSC07416	chr10	het_mat	1	3	chr10:47344449-48184959	47344449	48184959	Yes	recurrent
SSC07455	chr2	het_fat	1	3	chr2:88862035-89818087	88862035	89818087	Yes	recurrent
SSC07523	chr4	het_fat	1	3	chr4:119100726-119755659	119100726	119755659	No
SSC07528	chr17	iso_mat	1	3	chr17:45957867-46742199	45957867	46742199	Yes	recurrent
SSC07629	chr2	het_mat	1	3	chr2:88868660-90077265	88868660	90077265	Yes	recurrent
SSC07758	chr17	het_fat	1	3	chr17:46170182-46714277	46170182	46714277	Yes	recurrent
SSC07765	chr1	iso_mat	1	3	chr1:145704111-147070664	145704111	147070664	Yes	recurrent
SSC08041	chr17	iso_fat	1	3	chr17:46054193-46782655	46054193	46782655	Yes	recurrent
SSC08122	chr12	het_fat	1	3	chr12:40435983-41514455	40435983	41514455	Yes	recurrent
SSC08218	chr8	het_mat	1	3	chr8:94218207-94755480	94218207	94755480	No
SSC08364	chr2	het_mat	1	3	chr2:88861810-89815566	88861810	89815566	Yes	recurrent
SSC08405	chr17	iso_mat	1	3	chr17:46188861-46788132	46188861	46788132	Yes	recurrent
SSC08464	chr6	het_fat	1	3	chr6:129541647-130597608	129541647	130597608	No
SSC08510	chr10	het_mat	1	3	chr10:47327566-48534160	47327566	48534160	Yes	recurrent
SSC08552	chr17	iso_mat	1	3	chr17:46193443-46714277	46193443	46714277	Yes	recurrent
SSC08662	chr17	iso_mat	1	3	chr17:46193300-46714277	46193300	46714277	Yes	recurrent
SSC08864	chr17	iso_mat	1	3	chr17:46160424-46714277	46160424	46714277	Yes	recurrent
SSC08867	chr17	iso_mat	1	3	chr17:46193300-46730976	46193300	46730976	Yes	recurrent
SSC08881	chr2	het_mat	1	3	chr2:88890717-90073194	88890717	90073194	Yes	recurrent
SSC08882	chr2	het_mat	1	3	chr2:182479883-183125135	182479883	183125135	No
SSC08935	chr2	het_mat	1	3	chr2:97719970-98929960	97719970	98929960	Yes	recurrent
SSC08937	chr1	het_mat	1	3	chr1:79037161-79692384	79037161	79692384	No
SSC08943	chr2	het_mat	1	3	chr2:97719970-99512148	97719970	99512148	Yes	recurrent
SSC09042	chr11	het_fat	1	3	chr11:48749948-56705436	48749948	56705436	Yes	recurrent
SSC09090	chr2	het_mat	1	3	chr2:88872572-89793716	88872572	89793716	Yes	recurrent
SSC09130	chr10	het_fat	1	3	chr10:46320892-47025293	46320892	47025293	Yes	recurrent
SSC09226	chr14	het_mat	1	3	chr14:105941402-106523971	105941402	106523971	Yes	recurrent
SSC09305	chr2	het_fat	1	3	chr2:88830496-89781928	88830496	89781928	Yes	recurrent
SSC09315	chr15	het_fat	1	3	chr15:48698463-61511693	48698463	61511693	No
SSC09537	chr17	het_fat	1	3	chr17:42998932-43664486	42998932	43664486	No
SSC09589	chr17	iso_mat	1	3	chr17:46160424-46714277	46160424	46714277	Yes	recurrent
SSC09633	chr2	het_fat	1	3	chr2:88872572-89794071	88872572	89794071	Yes	recurrent
SSC09634	chr22	iso_mat	1	3	chr22:18077189-18941865	18077189	18941865	Yes	recurrent
SSC09867	chr15	het_fat	1	3	chr15:76178414-76756429	76178414	76756429	Yes	recurrent
SSC09885	chr2	het_fat	1	3	chr2:89782954-96120986	89782954	96120986	Yes	recurrent
SSC09924	chr22	het_fat	1	3	chr22:22041356-22703633	22041356	22703633	No
SSC09939	chr17	het_fat	1	3	chr17:46197400-46788777	46197400	46788777	Yes	recurrent
SSC09967	chr11	het_mat	1	3	chr11:48661045-57412846	48661045	57412846	Yes	recurrent
SSC10036	chr3	het_fat	1	3	chr3:38533477-40973126	38533477	40973126	No
SSC10056	chr10	het_fat	1	3	chr10:56013197-56527384	56013197	56527384	No
SSC10138	chr17	iso_mat	1	3	chr17:45816350-46789236	45816350	46789236	Yes	recurrent
SSC10138	chr7	het_mat	1	3	chr7:100004356-101323503	100004356	101323503	Yes	recurrent
SSC10193	chr16	het_mat	1	3	chr16:16198014-16817000	16198014	16817000	Yes	recurrent
SSC10312	chr1	het_mat	1	3	chr1:12628987-13416079	12628987	13416079	Yes	recurrent
SSC10342	chr2	het_fat	1	3	chr2:88855286-96676870	88855286	96676870	Yes	recurrent
SSC10429	chr17	het_mat	1	3	chr17:31796995-32501696	31796995	32501696	No
SSC10588	chr17	iso_fat	1	3	chr17:46185213-46770468	46185213	46770468	Yes	recurrent
SSC10716	chr19	het_mat	1	3	chr19:22296490-29191476	22296490	29191476	Yes	recurrent
SSC10776	chr17	het_mat	1	3	chr17:45932510-46794621	45932510	46794621	Yes	recurrent
SSC10870	chr2	het_fat	1	3	chr2:88851107-89841357	88851107	89841357	Yes	recurrent
SSC10878	chr2	het_mat	1	3	chr2:89842433-96340947	89842433	96340947	Yes	recurrent
SSC10928	chr17	het_mat	1	3	chr17:46002673-46710944	46002673	46710944	Yes	recurrent
SSC10934	chr7	het_mat	1	3	chr7:100531776-101546375	100531776	101546375	Yes	recurrent
SSC10977	chr2	het_fat	1	3	chr2:88873908-89807105	88873908	89807105	Yes	recurrent
SSC11033	chr17	het_fat	1	3	chr17:46004096-46714277	46004096	46714277	Yes	recurrent
SSC11047	chr1	iso_mat	1	3	chr1:83551602-84225918	83551602	84225918	No
SSC11069	chr13	iso_mat	1	3	chr13:23441644-24452273	23441644	24452273	Yes	CNVs
SSC11200	chr7	het_fat	1	3	chr7:65397409-65963044	65397409	65963044	Yes	recurrent
SSC11212	chr7	het_fat	1	3	chr7:64949804-65963044	64949804	65963044	Yes	recurrent
SSC11230	chr2	het_fat	1	3	chr2:88861810-89795269	88861810	89795269	Yes	recurrent
SSC11335	chr8	het_mat	1	3	chr8:116291776-117054812	116291776	117054812	No
SSC11345	chr17	het_fat	1	3	chr17:46165170-46754645	46165170	46754645	Yes	recurrent
SSC11402	chr2	het_fat	1	3	chr2:88839731-89815785	88839731	89815785	Yes	recurrent
SSC11525	chr7	het_fat	1	3	chr7:98768318-101119025	98768318	101119025	Yes	recurrent
SSC11568	chr17	iso_fat	1	3	chr17:46086724-46714277	46086724	46714277	Yes	recurrent
SSC11579	chr17	iso_fat	1	3	chr17:46086724-46789595	46086724	46789595	Yes	recurrent
SSC11611	chr11	het_mat	1	3	chr11:48140901-56747746	48140901	56747746	Yes	recurrent
SSC11658	chr17	het_mat	1	3	chr17:46173107-46730976	46173107	46730976	Yes	recurrent
SSC11670	chr17	iso_mat	1	3	chr17:46214760-46730976	46214760	46730976	Yes	recurrent
SSC11672	chr9	het_mat	1	3	chr9:39587009-60560600	39587009	60560600	Yes	CNVs
SSC11712	chr6	iso_fat	1	3	chr6:26363883-33681220	26363883	33681220	No
SSC11744	chr3	iso_fat	1	3	chr3:74774529-75309322	74774529	75309322	Yes	recurrent
SSC11745	chr2	het_mat	1	3	chr2:62485348-64400208	62485348	64400208	No
SSC11864	chr17	iso_mat	1	3	chr17:46213999-46788635	46213999	46788635	Yes	recurrent
SSC11891	chr2	het_mat	1	3	chr2:88868660-89794797	88868660	89794797	Yes	recurrent
SSC12031	chr19	het_mat	1	3	chr19:20982361-21600813	20982361	21600813	Yes	recurrent
SSC12070	chr19	het_fat	1	3	chr19:21193397-21824151	21193397	21824151	Yes	recurrent
SSC12207	chr9	het_mat	1	3	chr9:93117459-93731620	93117459	93731620	No
SSC12251	chr13	het_fat	1	3	chr13:88568154-89369672	88568154	89369672	No
SSC12269	chr17	iso_mat	1	3	chr17:46210748-46712837	46210748	46712837	Yes	recurrent
SSC12339	chr2	het_mat	1	3	chr2:31732311-32270326	31732311	32270326	No
SSC12421	chr19	het_mat	1	3	chr19:37341706-37984735	37341706	37984735	Yes	recurrent
SSC12638	chr14	het_mat	1	3	chr14:101474913-106879456	101474913	106879456	Yes	recurrent
SSC12853	chr7	iso_fat	1	3	chr7:65845249-67021471	65845249	67021471	Yes	recurrent
SSC12866	chr17	het_fat	1	3	chr17:46002201-46714277	46002201	46714277	Yes	recurrent
SSC12911	chr1	het_fat	1	3	chr1:248195392-248700714	248195392	248700714	No
SSC12954	chr6	iso_fat	1	3	chr6:71395854-72207673	71395854	72207673	No
SSC00097	chr12	het_fat	1	4	chr12:39785706-40554711	39785706	40554711	Yes	recurrent
SSC00176	chr10	het_fat	1	4	chr10:46317362-46991962	46317362	46991962	Yes	recurrent
SSC00426	chr2	het_fat	1	4	chr2:88855466-90076604	88855466	90076604	Yes	recurrent
SSC00764	chr17	het_mat	1	4	chr17:45997069-46714277	45997069	46714277	Yes	recurrent
SSC00924	chr17	het_mat	1	4	chr17:46170182-46718103	46170182	46718103	Yes	recurrent
SSC02615	chr9	het_fat	1	4	chr9:128222151-129216388	128222151	129216388	No
SSC02714	chr19	het_fat	1	4	chr19:37348969-37984422	37348969	37984422	Yes	recurrent
SSC02945	chr17	iso_mat	1	4	chr17:46165985-46785767	46165985	46785767	Yes	recurrent
SSC03105	chr17	het_fat	1	4	chr17:46115557-46718103	46115557	46718103	Yes	recurrent
SSC03132	chr12	het_mat	1	4	chr12:41742051-42404582	41742051	42404582	Yes	recurrent
SSC03326	chr19	het_fat	1	4	chr19:17673538-40638121	17673538	40638121	Yes	recurrent
SSC03503	chr17	iso_fat	1	4	chr17:46158742-46811376	46158742	46811376	Yes	recurrent
SSC03512	chr17	iso_fat	1	4	chr17:46192127-46714277	46192127	46714277	Yes	recurrent
SSC03652	chr17	het_fat	1	4	chr17:45993590-46714277	45993590	46714277	Yes	recurrent
SSC03764	chr2	het_fat	1	4	chr2:88862420-96663674	88862420	96663674	Yes	recurrent
SSC04015	chr5	het_mat	1	4	chr5:18899999-20579153	18899999	20579153	No
SSC04417	chr17	iso_mat	1	4	chr17:46215839-46770468	46215839	46770468	Yes	recurrent
SSC04433	chr17	het_fat	1	4	chr17:46122667-46789236	46122667	46789236	Yes	recurrent
SSC04462	chr11	het_fat	1	4	chr11:48863127-56705335	48863127	56705335	Yes	recurrent
SSC04514	chr10	het_fat	1	4	chr10:47286492-48536188	47286492	48536188	Yes	recurrent
SSC04681	chr15	het_mat	1	4	chr15:69089402-69643732	69089402	69643732	No
SSC04826	chr18	het_mat	1	4	chr18:33604449-35391428	33604449	35391428	No
SSC04837	chr14	het_mat	1	4	chr14:106281164-106880170	106281164	106880170	Yes	recurrent
SSC04942	chr17	het_fat	1	4	chr17:45993590-46714277	45993590	46714277	Yes	recurrent
SSC04949	chr17	het_fat	1	4	chr17:45993590-46714277	45993590	46714277	Yes	recurrent
SSC05409	chr2	het_fat	1	4	chr2:88854175-89851902	88854175	89851902	Yes	recurrent
SSC05414	chr19	het_mat	1	4	chr19:20464432-21615000	20464432	21615000	Yes	recurrent
SSC05425	chr19	het_mat	1	4	chr19:20700649-21615000	20700649	21615000	Yes	recurrent
SSC05618	chr7	het_fat	1	4	chr7:65932661-66933281	65932661	66933281	Yes	recurrent
SSC05668	chr2	het_fat	1	4	chr2:88862420-96093689	88862420	96093689	Yes	recurrent
SSC05682	chr2	het_fat	1	4	chr2:89807538-96130205	89807538	96130205	Yes	recurrent
SSC05894	chr16	iso_mat	1	4	chr16:14964680-16635437	14964680	16635437	Yes	recurrent
SSC05954	chr17	het_mat	1	4	chr17:46114316-46707141	46114316	46707141	Yes	recurrent
SSC06059	chr17	iso_fat	1	4	chr17:46203232-46785247	46203232	46785247	Yes	recurrent
SSC06544	chr4	het_mat	1	4	chr4:68408748-69640665	68408748	69640665	No
SSC06612	chr17	iso_mat	1	4	chr17:46014520-46714277	46014520	46714277	Yes	recurrent
SSC06642	chr17	het_mat	1	4	chr17:46019298-46714277	46019298	46714277	Yes	recurrent
SSC06904	chr17	het_mat	1	4	chr17:46163131-46788830	46163131	46788830	Yes	recurrent
SSC06914	chr17	het_mat	1	4	chr17:46213999-46802987	46213999	46802987	Yes	recurrent
SSC06964	chr19	het_fat	1	4	chr19:36910397-37983420	36910397	37983420	Yes	recurrent
SSC07010	chr17	iso_fat	1	4	chr17:46158843-46759851	46158843	46759851	Yes	recurrent
SSC07061	chr7	het_mat	1	4	chr7:22772302-24204162	22772302	24204162	No
SSC07257	chr17	iso_mat	1	4	chr17:46193786-46714277	46193786	46714277	Yes	recurrent
SSC07327	chr17	het_fat	1	4	chr17:46015953-46750119	46015953	46750119	Yes	recurrent
SSC07332	chr19	het_fat	1	4	chr19:22374291-29191476	22374291	29191476	Yes	recurrent
SSC07502	chr17	iso_mat	1	4	chr17:45980638-46801984	45980638	46801984	Yes	recurrent
SSC07787	chr7	het_fat	1	4	chr7:142331650-142835202	142331650	142835202	No
SSC07789	chr10	het_fat	1	4	chr10:47347313-48260897	47347313	48260897	Yes	recurrent
SSC07963	chr1	iso_fat	1	4	chr1:146046651-147107677	146046651	147107677	Yes	recurrent
SSC08141	chr17	het_fat	1	4	chr17:46066979-46788793	46066979	46788793	Yes	recurrent
SSC08169	chr15	het_fat	1	4	chr15:69105560-69643732	69105560	69643732	No
SSC08541	chr2	het_fat	1	4	chr2:88832841-89803909	88832841	89803909	Yes	recurrent
SSC08573	chr7	het_fat	1	4	chr7:117114634-121406753	117114634	121406753	Yes	recurrent
SSC08675	chr7	het_mat	1	4	chr7:55814224-63853430	55814224	63853430	Yes	recurrent
SSC08907	chr2	het_fat	1	4	chr2:88868660-90076604	88868660	90076604	Yes	recurrent
SSC09064	chr7	het_fat	1	4	chr7:100749456-101255910	100749456	101255910	Yes	recurrent
SSC09153	chr17	iso_fat	1	4	chr17:45815607-46788635	45815607	46788635	Yes	recurrent
SSC09163	chr17	het_fat	1	4	chr17:45774132-46788635	45774132	46788635	Yes	recurrent
SSC09284	chr15	het_mat	1	4	chr15:76192606-76861045	76192606	76861045	Yes	recurrent
SSC09633	chr10	het_fat	1	4	chr10:26571567-27687246	26571567	27687246	Yes	recurrent
SSC09647	chr17	het_fat	1	4	chr17:46192055-46719980	46192055	46719980	Yes	recurrent
SSC09955	chr17	iso_mat	1	4	chr17:46168845-46766301	46168845	46766301	Yes	recurrent
SSC09967	chr17	iso_fat	1	4	chr17:46014520-46812190	46014520	46812190	Yes	recurrent
SSC10462	chr1	het_fat	1	4	chr1:12777697-13413013	12777697	13413013	Yes	recurrent
SSC10614	chr19	het_fat	1	4	chr19:21906773-22431676	21906773	22431676	Yes	recurrent
SSC10674	chr2	het_fat	1	4	chr2:88855466-98092441	88855466	98092441	Yes	recurrent
SSC10720	chr17	het_mat	1	4	chr17:46197194-46714277	46197194	46714277	Yes	recurrent
SSC10776	chr7	het_fat	1	4	chr7:65274676-65967580	65274676	65967580	Yes	recurrent
SSC10791	chr12	het_fat	1	4	chr12:111835696-112405559	111835696	112405559	No
SSC10799	chr16	het_fat	1	4	chr16:34093881-46407886	34093881	46407886	No
SSC10855	chr1	het_mat	1	4	chr1:12805799-13416079	12805799	13416079	Yes	recurrent
SSC10866	chr17	het_mat	1	4	chr17:46003698-46766301	46003698	46766301	Yes	recurrent
SSC11044	chr17	het_mat	1	4	chr17:46197194-46714277	46197194	46714277	Yes	recurrent
SSC11069	chr4	het_mat	1	4	chr4:143669332-144170527	143669332	144170527	Yes	recurrent
SSC11586	chr17	iso_fat	1	4	chr17:14170653-15120711	14170653	15120711	Yes	recurrent
SSC11873	chr2	het_mat	1	4	chr2:88871840-89795299	88871840	89795299	Yes	recurrent
SSC12143	chr7	het_fat	1	4	chr7:66553395-67530673	66553395	67530673	Yes	recurrent
SSC12282	chr7	het_fat	1	4	chr7:100028198-100977554	100028198	100977554	Yes	recurrent
SSC12326	chr17	het_fat	1	4	chr17:45990034-46801984	45990034	46801984	Yes	recurrent
SSC12404	chr17	iso_fat	1	4	chr17:46003698-46714669	46003698	46714669	Yes	recurrent
SSC12528	chr11	het_mat	1	4	chr11:48062499-56779602	48062499	56779602	Yes	recurrent
SSC12717	chr19	het_mat	1	4	chr19:21003859-21664044	21003859	21664044	Yes	recurrent
SSC12814	chr2	het_fat	1	4	chr2:88922311-90076604	88922311	90076604	Yes	recurrent
SSC12889	chr2	het_fat	1	4	chr2:88908564-89793641	88908564	89793641	Yes	recurrent
SSC01957	chr17	het_mat	1	5	chr17:45869057-46789439	45869057	46789439	Yes	recurrent
SSC02782	chr11	het_fat	1	5	chr11:48871832-56858835	48871832	56858835	Yes	recurrent
SSC02880	chr19	het_mat	1	5	chr19:21112384-21635190	21112384	21635190	Yes	recurrent
SSC03103	chr7	het_mat	1	5	chr7:100928670-101452638	100928670	101452638	Yes	recurrent
SSC04610	chr2	het_mat	1	5	chr2:88871840-89784702	88871840	89784702	Yes	recurrent
SSC04851	chr21	iso_fat	1	5	chr21:8021211-14924860	8021211	14924860	Yes	CNVs
SSC05370	chr19	het_fat	1	5	chr19:20709160-21661920	20709160	21661920	Yes	recurrent
SSC06072	chr2	het_mat	1	5	chr2:88870918-90076604	88870918	90076604	Yes	recurrent
SSC06118	chr17	het_mat	1	5	chr17:46003858-46783637	46003858	46783637	Yes	recurrent
SSC06189	chr1	het_mat	1	5	chr1:192644854-193567036	192644854	193567036	No
SSC06245	chr17	het_fat	1	5	chr17:45988535-46788132	45988535	46788132	Yes	recurrent
SSC06533	chr2	het_mat	1	5	chr2:88882729-89788821	88882729	89788821	Yes	recurrent
SSC06565	chr2	het_mat	1	5	chr2:88924138-89795215	88924138	89795215	Yes	recurrent
SSC06569	chr11	het_fat	1	5	chr11:45153772-57590870	45153772	57590870	Yes	recurrent
SSC06733	chr7	het_mat	1	5	chr7:93453365-138655910	93453365	138655910	Yes	recurrent
SSC07138	chr17	het_mat	1	5	chr17:46008377-46810402	46008377	46810402	Yes	recurrent
SSC07794	chr10	het_fat	1	5	chr10:47365030-48198868	47365030	48198868	Yes	recurrent
SSC08124	chr2	het_mat	1	5	chr2:134144886-136396101	134144886	136396101	No
SSC08491	chr12	het_fat	1	5	chr12:41891179-42477804	41891179	42477804	Yes	recurrent
SSC08519	chr12	iso_fat	1	5	chr12:41954480-42477086	41954480	42477086	Yes	recurrent
SSC08896	chr17	het_mat	1	5	chr17:45995779-46771151	45995779	46771151	Yes	recurrent
SSC09372	chr11	het_fat	1	5	chr11:47890598-57185524	47890598	57185524	Yes	recurrent
SSC09837	chr19	het_mat	1	5	chr19:20472124-21878806	20472124	21878806	Yes	recurrent
SSC09919	chr2	het_mat	1	5	chr2:88868660-96404615	88868660	96404615	Yes	recurrent
SSC10551	chr17	het_mat	1	5	chr17:45935980-46785767	45935980	46785767	Yes	recurrent
SSC10749	chr7	het_mat	1	5	chr7:99875606-101075414	99875606	101075414	Yes	recurrent
SSC11199	chr17	het_fat	1	5	chr17:45994651-46789236	45994651	46789236	Yes	recurrent
SSC11221	chr7	iso_fat	1	5	chr7:74681634-77070679	74681634	77070679	Yes	CNVs
SSC11558	chr17	het_fat	1	5	chr17:46147868-46770468	46147868	46770468	Yes	recurrent
SSC11571	chr17	iso_fat	1	5	chr17:14102330-15205405	14102330	15205405	Yes	recurrent
SSC11701	chr11	het_mat	1	5	chr11:47214329-56742289	47214329	56742289	Yes	recurrent
SSC11727	chr5	het_fat	1	5	chr5:53317259-53879140	53317259	53879140	No
SSC11901	chr7	iso_mat	1	5	chr7:65006246-65796257	65006246	65796257	Yes	recurrent
SSC12093	chr17	iso_mat	1	5	chr17:46186363-46714277	46186363	46714277	Yes	recurrent
SSC12762	chr17	het_fat	1	5	chr17:45868746-46803159	45868746	46803159	Yes	recurrent
SSC00187	chr15	iso_fat	1	6	chr15:84066636-85093174	84066636	85093174	Yes	CNVs
SSC02078	chr11	het_mat	1	6	chr11:47316833-57207863	47316833	57207863	Yes	recurrent
SSC02434	chr11	het_mat	1	6	chr11:48562915-56806591	48562915	56806591	Yes	recurrent
SSC03341	chr19	het_fat	1	6	chr19:17673538-41350981	17673538	41350981	Yes	recurrent
SSC03643	chr17	het_mat	1	6	chr17:46169798-46714277	46169798	46714277	Yes	recurrent
SSC04802	chr2	het_mat	1	6	chr2:89791341-96138165	89791341	96138165	Yes	recurrent
SSC04809	chr16	iso_fat	1	6	chr16:29647252-30186830	29647252	30186830	Yes	recurrent
SSC04987	chr2	het_mat	1	6	chr2:88878601-96394546	88878601	96394546	Yes	recurrent
SSC05064	chr2	het_mat	1	6	chr2:89774510-96165617	89774510	96165617	Yes	recurrent
SSC05156	chr19	het_mat	1	6	chr19:21853365-22498849	21853365	22498849	Yes	recurrent
SSC05598	chr7	het_fat	1	6	chr7:65932661-66806897	65932661	66806897	Yes	recurrent
SSC06093	chr17	iso_fat	1	6	chr17:45346848-46260913	45346848	46260913	Yes	recurrent
SSC06721	chr10	het_mat	1	6	chr10:47353680-48188530	47353680	48188530	Yes	recurrent
SSC07274	chr2	het_mat	1	6	chr2:88859770-89806136	88859770	89806136	Yes	recurrent
SSC07411	chr7	het_fat	1	6	chr7:56118287-63852802	56118287	63852802	Yes	recurrent
SSC07486	chr2	het_mat	1	6	chr2:88878601-96189503	88878601	96189503	Yes	recurrent
SSC07951	chr1	iso_fat	1	6	chr1:146046651-147711099	146046651	147711099	Yes	recurrent
SSC09793	chr11	het_fat	1	6	chr11:48816769-56894404	48816769	56894404	Yes	recurrent
SSC10639	chr17	iso_fat	1	6	chr17:46192470-46753048	46192470	46753048	Yes	recurrent
SSC11811	chr2	het_mat	1	6	chr2:88871840-96428799	88871840	96428799	Yes	recurrent
SSC12049	chr7	het_fat	1	6	chr7:66343621-67207621	66343621	67207621	Yes	recurrent
SSC12148	chr11	het_mat	1	6	chr11:47502037-57372279	47502037	57372279	Yes	recurrent
SSC12153	chr16	iso_mat	1	6	chr16:62642106-63340047	62642106	63340047	No
SSC12816	chr2	het_mat	1	6	chr2:88863446-90076604	88863446	90076604	Yes	recurrent
SSC00835	chr10	het_fat	1	7	chr10:47264826-48188346	47264826	48188346	Yes	recurrent
SSC04432	chr11	het_mat	1	7	chr11:56654372-57377528	56654372	57377528	Yes	recurrent
SSC04855	chr2	het_fat	1	7	chr2:88910674-90075829	88910674	90075829	Yes	recurrent
SSC05169	chr2	het_mat	2	7	chr2:88866737-89795565; chr2:89841357-96435853	88866737	96435853	Yes	recurrent
SSC06147	chr2	het_fat	1	7	chr2:88854554-90074181	88854554	90074181	Yes	recurrent
SSC06163	chr7	het_mat	1	7	chr7:65841418-67021471	65841418	67021471	Yes	recurrent
SSC07167	chr17	het_fat	1	7	chr17:46002201-46714277	46002201	46714277	Yes	recurrent
SSC07642	chr21	het_mat	1	7	chr21:7970598-14981488	7970598	14981488	Yes	CNVs
SSC08001	chr7	het_mat	1	7	chr7:67019961-68167830	67019961	68167830	Yes	recurrent
SSC08055	chr2	het_mat	1	7	chr2:88888889-90067318	88888889	90067318	Yes	recurrent
SSC08628	chr7	het_mat	1	7	chr7:65478127-67319865	65478127	67319865	Yes	recurrent
SSC09190	chr2	het_mat	1	7	chr2:88854554-89850047	88854554	89850047	Yes	recurrent
SSC09647	chr19	het_mat	1	7	chr19:20984266-21622552	20984266	21622552	Yes	recurrent
SSC10754	chr11	het_mat	1	7	chr11:48844128-59178540	48844128	59178540	Yes	recurrent
SSC11910	chr2	het_fat	1	7	chr2:88924138-89818704	88924138	89818704	Yes	recurrent
SSC00902	chr3	iso_mat	1	8	chr3:196049120-197787940	196049120	197787940	Yes	recurrent
SSC12408	chr2	iso_mat	1	8	chr2:82473287-84105111	82473287	84105111	Yes	CNVs
SSC04035	chr17	het_mat	1	9	chr17:45998471-46831395	45998471	46831395	Yes	recurrent
SSC06568	chr15	iso_fat	1	9	chr15:30905381-32142356	30905381	32142356	Yes	recurrent
SSC07047	chr8	iso_mat	2	9	chr8:48972258-50267988; chr8:98894550-99904724	48972258	99904724	No
SSC07170	chr15	iso_mat	1	9	chr15:30783850-32151263	30783850	32151263	Yes	recurrent
SSC11210	chr17	het_fat	1	9	chr17:46003698-46789236	46003698	46789236	Yes	recurrent
SSC12694	chr19	het_fat	1	9	chr19:20990160-21635142	20990160	21635142	Yes	recurrent
SSC02884	chr16	iso_mat	1	10	chr16:29126826-30178935	29126826	30178935	Yes	recurrent
SSC03636	chr17	het_mat	1	10	chr17:46169798-46714277	46169798	46714277	Yes	recurrent
SSC05416	chr10	het_mat	1	10	chr10:47369517-48181697	47369517	48181697	Yes	recurrent
SS0013040	chr7	het_mat	1	11	chr7:55624055-56153077	55624055	56153077	Yes	recurrent
SSC01100	chr19	het_mat	1	11	chr19:21027454-21575298	21027454	21575298	Yes	recurrent
SSC03979	chr2	het_fat	1	11	chr2:88855244-90071542	88855244	90071542	Yes	recurrent
SSC02230	chr17	iso_mat	1	12	chr17:36511076-38586549	36511076	38586549	Yes	CNVs
SSC02884	chr7	iso_mat	1	12	chr7:64879047-65796380	64879047	65796380	Yes	recurrent
SSC10634	chr17	het_mat	1	12	chr17:46011406-46714277	46011406	46714277	Yes	recurrent
SSC10776	chr12	iso_fat	1	12	chr12:41877133-42497640	41877133	42497640	Yes	recurrent
SSC07470	chr9	het_mat	1	13	chr9:9068703-9792811	9068703	9792811	No
SSC09044	chr22	iso_fat	1	13	chr22:18986175-20676778	18986175	20676778	Yes	recurrent
SSC09624	chr10	het_fat	1	13	chr10:26571663-27687246	26571663	27687246	Yes	recurrent
SSC07343	chr1	iso_mat	1	14	chr1:104713582-105278832	104713582	105278832	Yes	CNVs
SSC02982	chr16	iso_fat	1	15	chr16:29655415-30350213	29655415	30350213	Yes	recurrent
SSC10264	chr19	het_fat	1	15	chr19:21135888-21684272	21135888	21684272	Yes	recurrent
SSC10694	chr22	iso_mat	1	16	chr22:48292024-50718505	48292024	50718505	Yes	recurrent
SSC11650	chr2	het_fat	1	16	chr2:88872893-96189561	88872893	96189561	Yes	recurrent
SSC08551	chr15	iso_mat	1	18	chr15:30622133-32620310	30622133	32620310	Yes	recurrent
SSC04582	chr16	iso_mat	2	20	chr16:15616619-16171704; chr16:16879247-18044752	15616619	18044752	Yes	CNVs
SSC07364	chr3	iso_mat	1	20	chr3:195926225-197837894	195926225	197837894	Yes	recurrent
SSC08879	chr22	iso_fat	1	22	chr22:18144963-21446155	18144963	21446155	Yes	recurrent
SSC11360	chr2	iso_mat	1	22	chr2:96122160-97359885	96122160	97359885	Yes	recurrent
SSC12374	chr6	iso_fat	1	23	chr6:156310144-157548052	156310144	157548052	Yes	CNVs
SSC12853	chr17	iso_mat	1	27	chr17:36463409-38315858	36463409	38315858	Yes	CNVs
SSC03827	chr3	iso_mat	1	53	chr3:67104522-72211787	67104522	72211787	Yes	CNVs
SSC10250	chr10	iso_mat	1	75	chr10:126437660-133619587	126437660	133619587	Yes	CNVs
SSC08243	chr17	iso_mat	1	78	chr17:14204781-15517164	14204781	15517164	Yes	recurrent
SSC12399	chr2	iso_mat	1	91	chr2:82258203-84092924	82258203	84092924	Yes	CNVs
SSC07278	chr22	iso_mat	1	96	chr22:47355207-50711739	47355207	50711739	Yes	recurrent
SSC00315	chr16	iso_fat	1	99	chr16:81122052-86142436	81122052	86142436	Yes	CNVs
SSC12070	chr22	iso_mat	1	100	chr22:18156960-21443957	18156960	21443957	Yes	recurrent
SSC12423	chr3	iso_mat	1	100	chr3:195927506-197676669	195927506	197676669	Yes	recurrent
SSC11356	chr9	iso_fat	1	101	chr9:65078479-75999398	65078479	75999398	Yes	CNVs
SSC04278	chr12	iso_mat	2	108	chr12:16885604-25756939; chr12:25866874-29838830	16885604	29838830	Yes	CNVs
SSC05990	chr2	iso_mat	1	134	chr2:103311356-108784835	103311356	108784835	Yes	CNVs
SSC11827	chr22	het_mat	1	1784	chr22:17054330-50739662	17054330	50739662	No
SSC07047	chr8	iso_fat	69	9056	chr8:632548-1422275; chr8:1437558-1982508; chr8:2642387-3260972; chr8:4673702-5733928; chr8:5785171-6302592; chr8:7146353-10719265; chr8:10784455-12992955; chr8:13858566-15533647; chr8:15926898-17024231; chr8:17528966-18086026; chr8:18153537-21619834; chr8:21872485-23402081; chr8:23931081-24816446; chr8:25356415-26707436; chr8:26743004-28487195; chr8:28818694-29682834; chr8:29735444-32090763; chr…	632548	145075236	No

## Sheet: Supplementary table 3
Supplementary table 3: Emission probablities matrix for HMM in UPDhmm package. Codification: 1: Homozygous 0/0; 2: Heterozygous 0/1 ; 3: Homozygous 0/0. Genotype's order: Father|Mother|Proband
Emission Probabilities
	111	112	113	121	122	123	131	132	133	211	212	213	221	222	223	231	232	233	311	312	313	321	322	323	331	332	333	0
normal	0.0625	1e-05	1e-05	0.06250	0.06250	0.00001	0.00001	0.06250	0.00001	0.06250	0.06250	0.00001	0.06250	0.12500	0.06250	0.00001	0.06250	0.06250	0.00001	0.06250	0.00001	0.00001	0.06250	0.06250	1e-05	1e-05	0.0625	6e-05
iso_fat	0.0625	1e-05	1e-05	0.12500	0.00001	0.00001	0.06250	0.00001	0.00001	0.06250	0.00001	0.06250	0.12500	0.00001	0.12500	0.06250	0.00001	0.06250	0.00001	0.00001	0.06250	0.00001	0.00001	0.12500	1e-05	1e-05	0.0625	3e-05
iso_mat	0.0625	1e-05	1e-05	0.06250	0.00001	0.06250	0.00001	0.00001	0.06250	0.12500	0.00001	0.00001	0.12500	0.00001	0.12500	0.00001	0.00001	0.12500	0.06250	0.00001	0.00001	0.06250	0.00001	0.06250	1e-05	1e-05	0.0625	3e-05
het_fat	0.0625	1e-05	1e-05	0.12500	0.00001	0.00001	0.06250	0.00001	0.00001	0.00001	0.12500	0.00001	0.00001	0.25000	0.00001	0.00001	0.12500	0.00001	0.00001	0.00001	0.06250	0.00001	0.00001	0.12500	1e-05	1e-05	0.0625	0
het_mat	0.0625	1e-05	1e-05	0.00001	0.12500	0.00001	0.00001	0.00001	0.06250	0.12500	0.00001	0.00001	0.00001	0.25000	0.00001	0.00001	0.00001	0.12500	0.06250	0.00001	0.00001	0.00001	0.12500	0.00001	1e-05	1e-05	0.0625	0

## Sheet: Supplementary table 4
Supplementary table 4: Minimum number of variants within each simulated region on control data
Simulation size	N-variants-exome	N-variants-genome
1 MB	10	500
2 Mb	20	500
5 Mb	50	500
10 Mb	100	500
20 Mb	200	500
